# Supplementary material for: Reaction Rate Rules of Intramolecular H-Migration Reaction Class for RIORIIOO·Radicals in Ether Combustion
Source: Molecules. 2024 Sep 15;29(18):4387. doi: 10.3390/molecules29184387 (PMC11433709; doi:10.3390/molecules29184387)
Supplement: Supplementary file 1 [file molecules-29-04387-s001.zip]

Archive with 1 entries (1 files):
- molecules-3189834-supplementary.pdf
